# Supplementary material for: The role of Notch signaling in endometrial mesenchymal stromal/stem-like cells maintenance
Source: Commun Biol. 2022 Oct 7;5:1064. doi: 10.1038/s42003-022-04044-x (PMC9547015; doi:10.1038/s42003-022-04044-x)
Supplement: Supplementary file 4 — Supplementary Data [file 42003_2022_4044_MOESM4_ESM.xlsx]

## Sheet: Fig1
	Fig 1A	Unfractionated	eMSC		Fig 1B	unfractionated	eMSC		Fig1C	unfractionated	eMSC		Fig 1D	unfractionated	eMSCs
		1.1	1.125			1.001	6.95726			1.00001	0.794545			1	0.372461
		0.9999	1.32309			1.004	6.01208			1.003	3.19408			1	0.788603
		1.0002	15.9734			0.993	2.17647			0.994	9.84874			1.02	1.67752
		1.00001	1.04418			1.02	1.36478			1	1.49795			1	2.59905
		0.9998	1.0895			1	0.836502			1.02	1.18616			0.995	1.63273
		1	14.9055			0.98	5.21816			1	1.87131			0.998	0.819382
		1.01	1.76907			1	1.25806			0.98	0.586813			1.03	1.16667
		1.002	4.8794			0.97	1.33333			1	1.0698			1.001	0.846154
		0.995	9.90045			1.03	0.857143			0.996	1.61493
		1	1.27211							1.003	0.285755
		1.003	0.999112
		1.05	12.7627
	Fig 1E	DMSO	JAG1	DAPT		Fig 1F	DMSO	JAG1	DAPT
		1.011	1.30612	0.897561			1.01	2.38275	0.754651
		0.989	1.34444	0.316327			0.99	1.33333	0.4256
		1.03	1.41557	0.688889			1.04	1.19388	0.696552
		0.99	1.62868	0.796764			0.96	1.51947	0.661143
		0.96	1.06061	0.882353			1	1.28586	0.828035
		1.001		0.412121
	Fig 1G NICD	DMSO	JAG1	DAPT		Fig 1G HES-1	DMSO	JAG1	DAPT		Fig 1G HEY-2	DMSO	JAG1	DAPT
		0.96	1.90372	0.808739			0.982	1.71508	0.761294			0.995	1.68134	0.377096
		1.03	1.96677	0.724066			1.01	3.14741	0.185581			1.001	1.60146	0.354768
		1.03	2.96724	0.46266			0.985	2.45323	0.56423			1	1.54777	0.674103
		1.01	1.7921	0.687321			1.03	1.34245	0.600324			1.04	1.12311	0.575423
		1.0001	1.29212	0.568322			1.01	1.66322	0.333342			1.002	1.98232	0.496432

## Sheet: Fig2
Fig 2A	Unfractionated	eMSC		Fig 2B	Unfractionated	eMSC		Fig 2C	Unfractionated	eMSC
	1.02	1.31426			1.01	1.40478			30.2326	69.7917
	1.0001	0.685657			0.98	1.24291			35.4962	82.0652
	1.02	0.697864			1.01	2.9222			31.7881	56.8093
	0.96	12.9326			1.02	1.21186			63.8889	90.5405
	1	0.500152			0.97	1.02275			24.8175	45.8824
	1.06	1.12929
	1	2.07146
	1	5.99968
	1	0.602392
	1.05	4.95188
	0.97	1.2398
	1	5.56
	1	1.48071
Fig 2E	siCtrl	siNotch1		Fig 2F	siCtrl	siNotch1
	1.0101	0.174583			1.06	0.634465
	0.98	0.684727			0.994	0.688
	1.03	0.564387			1	0.620219
					0.97	0.310854
					1.03	0.521645
					0.98	0.900256
Fig 2G	siCtrl	siNotch1	siCtrl +JAG1	siNotch1+JAG1
	1.03	0.648241	1.30905	0.135678
	1.01	0.698492	1.57789	0.81407
	0.99	0.819138	3.00221	1.51914
	0.98	0.570397	1.06895	0.66426
	1.0201	0.782368	2.0403	1.56171
	1	0.201531	1.55867	0.90051
	0.96	0.590717	1.0944	0.656821

## Sheet: Fig3
Fig 3A	DMSO	JAG1	DAPT		Fig 3B	DMSO	JAG1	DAPT		Fig 3C	DMSO	JAG1	DAPT
	1.002	0.554634	0.631951			1.01	0.862	0.997			1.012	0.730407	1.31035
	0.98	0.376579	0.772958			0.9998	0.593	0.54			0.98	0.791411	1.30982
	1.04	0.761638	0.977299			1.02	1.136	0.839			1.01	0.180523	1.2304
	1.0001	0.679842	1.31306			0.96	0.339	2.189			1.02	0.479121	1.11868
	0.97	0.857167	1.2105			1.03	0.315	1.008			0.96	0.258278	0.27947
	1	0.98002	1.06503			1	0.673	1.094			1	0.604598	1
	1.05	0.965204	0.958565
Fig 3E G0	DMSO	JAG1	DAPT		Fig 3E G1	DMSO	JAG1	DAPT		Fig 3E S/G2/M	DMSO	JAG1	DAPT
	1.005	2.41237	0.676976			1.06	0.767584	1.09939			1.15	1.28617	0.826367
	0.994	1.59754	0.921971			0.994	0.925287	0.877874			1.003	1.1	1.368
	0.995	1.12195	0.553049			0.991	0.97463	1.08668			0.98	0.994152	1.12573
	1.01	1.92647	0.960294			1.001	0.927027	0.916216			1	1.20408	1.33163
	1.002	3.55433	0.39779			1.02	0.74571	1.24181			1.009	1.0678	0.620339
Fig 3F	CDKN1A					CDKN1B					CCNA2
	DMSO	JAG1	DAPT			DMSO	JAG1	DAPT			DMSO	JAG1	DAPT
	1.01	0.952	0.503			1.021	0.415	0.48			1	0.146	0.329
	0.98	2.611	2.135			0.98	2.37	0.991			1.02	0.202	0.688
	1.02	1.504	1.174			1.01	1.136	0.98			0.98	1.331	1.148
	0.96	1.222	1.144			0.96	0.71	0.878			0.96	0.597	0.992
	1.03	1.649	1.287			1	0.858	0.977			1.05	0.31	0.871
	1	1.845	1.832			1.03	0.703	0.812			1.012	0.386	0.877
	1.01	1.452	0.8723
	CCNE2					CCND1
	DMSO	JAG1	DAPT			DMSO	JAG1	DAPT			DMSO	JAG1	DAPT
	1.01	0.862	0.997			1.05	1.767	1.052			1.01	0.722	1.013
	0.97	0.593	0.54			0.97	1.35	1.004			0.98	0.745	0.845
	1.02	1.736	0.839			0.96	15.437	0.909			1.02	0.172	1.283
	0.96	0.339	2.189			1.02	1.738	1.034			0.95	0.55	3.241
	1.04	0.315	1.008			1	1.013	1.237			1	0.503	1.467
	1	0.673	1.094								1.03	0.203	1.144
Fig 3G left	Control	JAG1	JAG1+rhWNT3A	JAG1+rhWNT5A		Fig3 G right	Control	DAPT	DAPT+rhWNT3A	DAPT+rhWNT5A
	1.02	0.4	0.75	0.9			1.01	0.8	1.5	1.65
	0.98	0.388889	1	1.33333			0.99	1.11111	1.38889	1.55556
	1	0.444444	1.11111	1.22222			1	0.888889	1.11111	1.11111
	1.01	0.633333	1.36667	1.33333			1.02	1.06667	1.2	1.26667
	1	0.555556	0.740741	0.851852			1	0.925926	1.18519	1.07407
	0.99	0.5	0.772727	0.909091			0.98	1.04545	1.22727	1.31818

## Sheet: Fig4
Fig 4A	DMSO	Jagged1	DAPT	Wnt 3a		Fig 4B	DMSO	JAG1	DAPT
	1	2.54794	0.4099	4.15356			1.02	1.2529	0.859098
	1.02	2.31112	0.999034	1.96746			1.06	1.92398	0.294807
	0.93	2.38478	0.90486	1.73618			0.95	1.53325	0.344805
	0.98	1.73773	0.74142	1.64955			1	1.70671	0.453016
	1.05	1.34644	0.76918	1.07003			1.03	2.10231	0.634428
Fig 4E	control	rhWnt3a	XAV		Fig 4F	control	rhWnt3a	XAV
	1	1.36089	0.96868			1.01	2.00838	0.888277
	1.003	1.17364	0.801507			0.96	1.13466	0.645214
	0.97	1.38641	0.28099			1	1.2883	0.141683
	1.06	1.44875	0.0415809			1.02	1.29943	0.455212
	1.02	1.17683	0.939861			0.98	1.27644	0.850827
	1	1.53002	0.870434			1	1.80978	0.765365
						0.97	1.54029	0.897852
Fig 4 G	control	rhWnt3a	XAV		Fig 4H	control	rhWnt3a	XAV
	1.04	1.65565	0.643256			1.03	1.75464	0.589411
	0.96	1.41993	0.505639			0.95	0.925442	0.513738
	1	1.46184	1.01117			1	1.73309	0.199241
	1	1.29259	0.54848			0.96	1.24735	0.596305
	0.98	1.17092	0.924581			0.98	1.90024	0.767487
	0.95	1.21358	0.715957			1	1.69817	1.18911
						1.02	1.97359	0.521797

## Sheet: Fig5
Fig 5B	Before decidual		Decidual			Breakdown			Early repair			late repair
			treated	con		treated	con		treated	con		treated	con
	2.62295		0.413194	2.04082		1.26582	1.88679		1.11818	1.66898		0.621118	1.16788
	3.17797		0.409836	2.62009		1.199	1.56863		1.28046	1.31257		0.584795	1.28388
	2.39234		0.374532	1.81159		1.42779	1.63432		0.851053	1.82841		0.827545	1.38675
	2.73632		0.302847	1.37363		1.21457	1.37533		1.37818	1.6334
						1.52582	1.33929
Fig 5D	Decidual	Breakdown	Early repair	Late repair
	32.1429	10.8108	46.6667	37.5
	33.3333	30.7692	58.3333	16.6667
	37.5	22.2222	44.4444	7.69231
	25	26.6667	50	20

## Sheet: Fig6
Fig 6C	Before decidual	Decidual	Breakdown	Early repair	Late repair
	30	40	46.6667	46.6667	38.0952
	20	42.8571	46.1538	47.3684	31.8182
	25	46.6667	31.8182	35	28.5714
		50	33.3333	57.1429	25
Fig 6E	Decidual	Breakdown	Early repair
	16.129	10	28.5714
	20	10.8108	18.1818
	8.33333	6.66667	26.3158
	12.5		12.5

## Sheet: Fig7
Fig 7A	HES-1			HEY-2			Fig 7B	HES-1			HEY-2
	Vehicle	DAPT		Vehicle	DAPT			Vehicle	DAPT		Vehicle	DAPT
	1.03	0.22573		1.04	0.24377			1.01	0.197376		1	0.629221
	0.98	0.193888		0.93	0.707963			0.99	0.113088		0.98	0.216613
	0.97	0.194955		0.99	0.641325			1	0.487386		0.99	0.832293
	1.02	0.583384		1.01	0.336378			0.97	0.671845		1.01	0.865557
Fig 7D	NICD			HES-1			Fig 7E	NICD			HES-1
	Vehicle	DAPT		Vehicle	DAPT			Vehicle	DAPT		Vehicle	DAPT
	1.03	0.461331		1.013	0.513412			1.02	0.600211		1.012	0.815369
	0.98	0.496991		0.93	0.609026			0.998	0.511946		0.96	0.845755
	1.02	0.126009		1.04	0.659072			1.03	0.5892		1.04	0.495361
Fig 7F	AXIN2			LEF1			Fig 7G	AXIN2			LEF1
	Vehicle	DAPT		Vehicle	DAPT			Vehicle	DAPT		Vehicle	DAPT
	1.02	0.231312		1.03	0.063297			0.99	0.347649		1.01	0.17526
	0.96	0.201471		0.99	0.249577			1.01	0.40377		1.02	0.869221
	1.03	0.455617		1.01	0.343296			1.02	0.51734		0.99	1.08716
				0.98	0.861163			0.97	0.581382
Fig 7I	early repair			late repair
	Vehicle	DAPT		Vehicle	DAPT
	0.99	0.544415		1.02	0.633628
	0.98	0.681123		0.98	0.769872
	1.03	0.359939		1.033	0.764011
	1.01	0.174747		1	0.449723

## Sheet: Fig8
Fig8B	early repair			late repair
	Vehicle	DAPT		Vehicle	DAPT
	1.01	0.661369		1.03	0.844282
	1.05	0.517745		1.05	0.655164
	0.98	0.71444		0.96	1.01842
	1	0.60067		1.011	0.377803
				0.98	0.822473
Fig 8D	early repair			late repair
	Vehicle	DAPT		Vehicle	DAPT
	1.01	0		1.01	0.21
	0.98	0.4		1.03	0.102
	1.003	0.631579		0.98	0.785714
	0.99	0.272727		1	0.436782

## Sheet: Fig9
Fig 9B	early repair			late repair
	Vehicle	DAPT		Vehicle	DAPT
	1.99557	3.06163		0.679104	2.86976
	1.08155	2.06143		0.765458	1.56194
	1.27653	1.83896		0.886263	1.35397
	0.924997	2.3177		0.538729	1.55866
	0.516857	1.85185		0.711238	1.53472
Fig 9D	early repair			late repair
	Vehicle	DAPT		Vehicle	DAPT
	1.001	0.24359		0.98	0
	0.98	0.4		1.032	0.11
	1.01	0.56		1.01	0.580357
	0.97	0.315789		0.96	0.428571
	1	0.272727		1	0.452381
Fig 9F	early repair
	Vehicle	DAPT
	1.01	0
	1.02	0.473684
	1.03	0.136364
	0.98	0.5654

## Sheet: Fig S1
	DMSO	JAG1	DAPT
	1.04	2.88275	0.854651
	0.96	1.33333	0.5
	0.98	1.19388	0.896552
	1	1.51947	0.661143
	0.99	1.18586	0.828035

[truncated: 2 more sheets: FigS2, FigS3]
